# Supplementary material for: A Deletion in the VLDLR Gene in Eurasier Dogs with Cerebellar Hypoplasia Resembling a Dandy-Walker-Like Malformation (DWLM)
Source: PLoS One. 2015 Feb 10;10(2):e0108917. doi: 10.1371/journal.pone.0108917 (PMC4323105; doi:10.1371/journal.pone.0108917)
Supplement: S2 Table — (XLSX) [file pone.0108917.s002.xlsx]

## Sheet: Control Dogs FAM83G_Exon 2
Table S2. Control dogs from other breeds
Breed Abbreviation	Breed	Number of dogs
AC	Australian Cattle Dog	8
AI	Akita Inu	8
AP	Appenzeller Mountain Dog	8
AR	Australian Terrier	1
AS	Australian Shepherd	1
AU	Australian Shepherd	8
BA	Barbet	8
BC	Border Collie	6
BD	Bearded Collie	7
BE	Beagle	8
BN	Boston Terrier	8
BO	Barsoi	8
BR	Briard	8
BS	Bernese Mountain Dog	8
CC	Chinese Crested Dog	7
CE	Cairn Terrier	8
CH	Chihuahua	8
CP	Cocker Spaniel	1
CS	Cão da Serra de Aires	8
DD	Great Dane	8
DH	Dachshund	8
DO	Doberman Pinscher	8
DP	German Pinscher	2
DS	German Shepherd	8
DW	German Spaniel	8
EL	Elo	8
EN	Entlebucher Mountain Dog	8
EP	English Springer Spaniel	1
FB	French Bulldog	8
FR	Flat Coated Retriever	8
GD	Groenendale	8
GP	Poodle (Grosspudel)	8
GR	Golden Retriever	8
GS	Giant Spitz (Grossspitz)	8
GY	Greyhound	8
HW	Hovawart	16
IT	Irish Terrier	8
IW	Italian Greyhound	2
JR	Jack Russel Terrier	6
KF	Kromfohrländer	8
KS	Miniature Spitz (Kleinspitz)	8
LA	Labrador Retriever	8
LB	Leonberger	8
LN	Landseer	9
LR	Lagotto Romagnolo	8
MA	Malinois	7
MN	Mastino Napoletano	1
MU	Mudi	7
MX	Mexican Hairless Dog	6
NF	Newfoundland	8
NR	Nova Scotia Duck Tolling Retriever	8
NS	Schapendoes	8
NW	Norwich Terrier	8
PE	Perro de Agua Espanõl	8
PH	Peruvian Hairless Dog	7
PO	Polski Owczarek Nizinny	8
RP	Miniature Pinscher (Rehpinscher)	8
RR	Rhodesian Ridgeback	8
RS	Giant Schnauzer	8
SB	St. Bernhard	8
SC	Scottish Terrier	8
SG	Sloughi	1
SL	Saluki	4
SY	Siberian Husky	8
TT	Tibet Terrier	8
WH	Whippet	8
WS	Keeshound (Wolfsspitz)	8
WW	West Highland White Terrier	8
YT	Yorkshire Terrier	7
ZS	Pomeranian (Zwergspitz)	8
		499
